# Supplementary material for: Implication of S-d-Lactoylglutathione in the Spontaneous Cysteine S-Glutathionylation and Lysine N-Lactoylation of Arabidopsis thaliana NAD-Dependent Glyceraldehyde-3-Phosphate Dehydrogenase
Source: Int J Mol Sci. 2025 Oct 3;26(19):9673. doi: 10.3390/ijms26199673 (PMC12524660; doi:10.3390/ijms26199673)
Supplement: Supplementary file 1 [file ijms-26-09673-s001.zip]

Archive with 1 entries (1 files):
- ijms-3872620-supplementary.pdf
